# Supplementary material for: Reusable Ag@TiO2-Based Photocatalytic Nanocomposite Membranes for Solar Degradation of Contaminants of Emerging Concern
Source: Polymers (Basel). 2021 Oct 28;13(21):3718. doi: 10.3390/polym13213718 (PMC8587559; doi:10.3390/polym13213718)
Supplement: Supplementary file 1 [file polymers-13-03718-s001.zip]

Archive with 1 entries (1 files):
- polymers-1395411-supplementary.pdf
